# Supplementary material for: Analysis of blood-induced Anopheles gambiae midgut proteins and sexual stage Plasmodium falciparum interaction reveals mosquito genes important for malaria transmission
Source: Sci Rep. 2020 Aug 31;10:14316. doi: 10.1038/s41598-020-71186-5 (PMC7459308; doi:10.1038/s41598-020-71186-5)
Supplement: Supplementary file 2 — Supplementary Table S1. [file 41598_2020_71186_MOESM2_ESM.xlsx]

## Sheet: Sheet1
Table S1. The list of the 76 candidate genes.
VectorBase ID	Common Name	Transmembrane	Domain	category	subcategory
AGAP013451	outer membrane lipoprotein Blc (Precursor)	1	Lipocalin/cytosolic fatty-acid binding domain	digestion	lipase
AGAP008487	Sphingomyelin phosphodiesterase	1	Sphingomyelin phosphodiesterase	digestion	lipase
AGAP007370	Phospholipase A1	2	Triacylglycerol lipase family	digestion	lipase
AGAP007672	Pancreatic triacylglycerol lipase	0	Triacylglycerol lipase family	digestion	lipase
AGAP009101	Lipase member H	0	Triacylglycerol lipase family	digestion	lipase
AGAP007077	Nose resistant to fluoxetine protein 6	9	Acyltransferase 3	digestion	other digestive enzyme
AGAP006400	alkaline phosphatase 2	0	Alkaline phosphatase	digestion	other digestive enzyme
AGAP008176	Dipeptidyl peptidase 4	0	Alpha/Beta hydrolase fold	digestion	other digestive enzyme
AGAP009102	Xylose isomerase	1	Alpha/Beta hydrolase fold	digestion	other digestive enzyme
AGAP000476	Xaa-Pro aminopeptidase	1	Aminopeptidase P, Creatinase, Creatinase/Aminopeptidase P/Spt16, Peptidase M24	digestion	other digestive enzyme
AGAP008190	Gliotactin	2	Carboxylesterase type B, Alpha/Beta hydrolase	digestion	other digestive enzyme
AGAP003781	Glucose dehydrogenase	1	FAD/NAD(P)-binding domain	digestion	other digestive enzyme
AGAP012263	Glucose dehydrogenase	0	FAD/NAD(P)-binding domain	digestion	other digestive enzyme
AGAP000862	alpha 1,3-glucosidase	0	Galactose mutarotase-like domain	digestion	other digestive enzyme
AGAP006425	cyanogenic beta-glucosidase	0	Glycoside hydrolase family	digestion	other digestive enzyme
AGAP001183	Pyrimidine-specific ribonucleoside hydrolase rihA	0	Inosine/uridine-preferring nucleoside hydrolase	digestion	other digestive enzyme
AGAP004054	Sphingomyelin phosphodiesterase	0	Metallo-dependent phosphatase-like	digestion	other digestive enzyme
AGAP007140	Ser/Thr protein phosphatase/nucleotidase	1	Metallo-dependent phosphatase-like, 5'-Nucleotidase	digestion	other digestive enzyme
AGAP003926	Aminopeptidase	0	Aminopeptidase N-type	digestion	protease
AGAP004809	AnAPN1	0	Aminopeptidase N-type	digestion	protease
AGAP011442	serine carboxypeptidase 1	0	Carboxypeptidase	digestion	protease
AGAP011434	Zinc carboxypeptidase A 1	0	Carboxypeptidase, activation peptide	digestion	protease
AGAP013078	Plasma glutamate carboxypeptidase	0	carboxypeptidase	digestion	protease
AGAP013155	Protease m1 zinc metalloprotease	0	metalloprotease	digestion	protease
AGAP001245	eupolytin	0	Peptidase S1A, chymotrypsin family	digestion	protease
AGAP007262	chymotrypsin-like protease	0	Peptidase S1A, chymotrypsin family	digestion	protease
AGAP011908	Chymotrypsin-2	0	Peptidase S1A, chymotrypsin family	digestion	protease
AGAP011920	eupolytin	0	Peptidase S1A, chymotrypsin family	digestion	protease
AGAP006144	Envelysin	0	Peptidase, metallopeptidase	digestion	protease
AGAP004900	trypsin type 4	1	Serine proteases, trypsin domain	digestion	protease
AGAP005686	chymotrypsin-like protease	0	Serine proteases, trypsin domain	digestion	protease
AGAP005691	chymotrypsinogen	0	Serine proteases, trypsin domain	digestion	protease
AGAP003010	Nose resistant to fluoxetine protein 6	6	Acyltransferase 3	digestion	transporter
AGAP003499	Nose resistant to fluoxetine protein 6	10	Acyltransferase 3	digestion	transporter
AGAP005093	unknown	2	Cadherin conserved site	digestion	transporter
AGAP010820	Dachshund homolog 1	0	Low-density lipoprotein (LDL) receptor class A repeat	digestion	transporter
AGAP005795	Sodium-coupled monocarboxylate transporter 1	14	Sodium/solute symporter	digestion	transporter
AGAP000014	unknown	5		other	unknown
AGAP001193	unknown	0		other	unknown
AGAP002094	unknown	5		other	unknown
AGAP008138	unknown	0		other	unknown
AGAP011006	unknown	0		other	unknown
AGAP001873	Mucin-2	1	bind to pathogens as part of the immune system.	protection	immnue protein
AGAP004632	defensin anti-microbial peptide	1	Defensin, invertebrate/fungal， Knottin, scorpion toxin-like superfamily	protection	immnue protein
AGAP007016	Probable polyamine oxidase 5	0	FAD/NAD(P)-binding domain	protection	immnue protein
AGAP013327	HPX15	0	Haem peroxidase superfamily, heme peroxidase 15	protection	immnue protein
AGAP001956	Niemann-Pick Type C-2	0	Immunoglobin E-set, MD-2-related lipid-recognition domain	protection	immnue protein
AGAP002848	Niemann-Pick Type C-2	0	Immunoglobin E-set, MD-2-related lipid-recognition domain	protection	immnue protein
AGAP007197	Niemann-Pick Type C-2	1	Immunoglobin E-set, MD-2-related lipid-recognition domain	protection	immnue protein
AGAP002851	Niemann-Pick Type C2	0	Immunoglobin E-set, MD-2-related lipid-recognition domain	protection	immnue protein
AGAP000550	Extracellular domains-containing protein CG31004	1	Immunoglobin E-set, NIDO domain	protection	immnue protein
AGAP005416	defensin anti-microbial peptide	1	Knottin, scorpion toxin-like	protection	immnue protein
AGAP011371	Tartan	1	Leucine-rich repeat	protection	immnue protein
AGAP011378	Tartan	2	Leucine-rich repeat	protection	immnue protein
AGAP004035	putative glyco-protein hormone fsh-like receptor	7	Leucine-rich repeat, G protein-coupled receptor, rhodopsin-like	protection	immnue protein
AGAP011476	N-acetylmuramoyl-L-alanine amidase	1	Peptidoglycan recognition protein	protection	immnue protein
AGAP013377	Prolyl 4-hydroxylase subunit alpha-1	0	Prolyl 4-hydroxylase, alpha subunit	protection	immnue protein
AGAP000168	putative frizzled receptor 3	6	Frizzled domain	protection	signal transduction
AGAP011379	Frizzled receptor	4	Frizzled domain	protection	signal transduction
AGAP002974	nicotinic acetylcholine receptor subunit alpha 1	4	Neurotransmitter-gated ion-channel	protection	signal transduction
AGAP008463	cuticular protein CPLCG family (CPLCG19)	0	Adult cuticle protein 1	protection	structural protein
AGAP006256	Cad74A	1	Cadherin	protection	structural protein
AGAP007924	protocadherin Fat 4	2	Cadherin	protection	structural protein
AGAP001005	Uncharacterized	0	Chitin binding domain	protection	structural protein
AGAP001203	Low-density lipoprotein receptor-related protein 2	0	Chitin binding domain	protection	structural protein
AGAP006268	Peritrophin	1	Chitin binding domain	protection	structural protein
AGAP004918	fibrinogen-related protein	0	Fibrinogen-related domain	protection	structural protein
AGAP007031	FREP1	0	Fibrinogen-related domain, Scabrous protein	protection	structural protein
AGAP001509	Glycine-rich cell wall structural protein	1	Glycine-rich cell wall structural protein	protection	structural protein
AGAP005899	osiris 21	2	glycine-rich cell wall structural protein	protection	structural protein
AGAP001508	Uncharacterized PE-PGRS family protein PE_PGRS54	0	glycine-rich cell wall structural protein 1.0 [Aedes aegypti]	protection	structural protein
AGAP007182	Oviduct-specific glycoprotein	1	Glycoside hydrolase superfamily	protection	structural protein
AGAP000307	Integrin alpha-PS1	1	Integrin alpha beta-propellor	protection	structural protein
AGAP004303	Integrin alpha-PS3	1	Integrin alpha beta-propellor	protection	structural protein
AGAP006972	Keratin-associated protein 16-1	0	Keratin-associated protein 16-1	protection	structural protein
AGAP003573	Mite allergen	0	Mite allergen, group-7	protection	structural protein
