# Supplementary material for: Analysis of blood-induced Anopheles gambiae midgut proteins and sexual stage Plasmodium falciparum interaction reveals mosquito genes important for malaria transmission
Source: Sci Rep. 2020 Aug 31;10:14316. doi: 10.1038/s41598-020-71186-5 (PMC7459308; doi:10.1038/s41598-020-71186-5)
Supplement: Supplementary file 3 — Supplementary Table S2. [file 41598_2020_71186_MOESM3_ESM.xlsx]

## Sheet: Interaction on plates
Table S2. The interaction of the midgut proteins
with Plasmodium falciparum as determined by ELISA assays.
A. ID (AGAP) from Vectorbase
003781	005416	009101	005686	008176	001183	003010	FREP1
012263	006425	010820	007262	004900	001508	003499	002851
009102	007197	003573	001245	013078	011006	011371	001193
006268	001956	HPX15	013377	011379	008138	011378	003926
001203	002848	004054	005093	006972	005899	007924	004918
001005	001873	006400	011442	001509	007077	008190	Control
007016	007182	008487	011908	008463	007370	000014
011476	007672	007140	011920	005795	002974	000168
B. Absorbance at 405nm
0.027	0.024	0.017	0.183	0.224	0.028	0.025	0.35
0.018	0.353	0.014	0.017	0.336	0.015	0.026	0.106
0.017	0.135	0.238	0.208	0.266	0.027	0.402	0.077
0.153	0.175	0.311	0.024	0.017	0.112	0.017	0.126
0.017	0.358	0.012	0.144	0.643	0.017	0.025	0.107
0.017	0.019	0.099	0.017	0.034	0.018	0.014	0.025
0.018	0.028	0.016	0.025	0.024	0.025	0.278
0.015	0.026	0.023	0.264	0.313	0.014	0.027
C. Fold changes over the control
1.08	0.96	0.68	7.32	8.96	1.12	1	14
0.72	14.12	0.56	0.68	13.44	0.6	1.04	4.24
0.68	5.4	9.52	8.32	10.64	1.08	16.08	3.08
6.12	7	12.44	0.96	0.68	4.4	0.68	5.04
0.68	14.32	0.48	5.76	25.72	0.68	1	4.28
0.68	0.76	3.96	0.68	1.36	0.72	0.56	1
0.72	1.12	0.64	1	0.96	1	11.12
0.6	1.04	0.92	10.56	12.52	0.56	1.08
