# Supplementary material for: Analysis of blood-induced Anopheles gambiae midgut proteins and sexual stage Plasmodium falciparum interaction reveals mosquito genes important for malaria transmission
Source: Sci Rep. 2020 Aug 31;10:14316. doi: 10.1038/s41598-020-71186-5 (PMC7459308; doi:10.1038/s41598-020-71186-5)
Supplement: Supplementary file 4 — Supplementary Table S3. [file 41598_2020_71186_MOESM4_ESM.xlsx]

## Sheet: Sheet1
Table S3. The list of the gene-specific primers
used to amplify the candidate genes
ID	Sequences
AGAP000862-F	AAGACTAGTATGGCCGCCGCCGGGCAG
AGAP000862-R	AGCTCTAGAGAAATCGAGCCGAATCGACC
AGAP006268-F	ACGGGATCCATGAAGTCCCCATTGGCACTG
AGAP006268-R	AGCTCTAGAGGCGGTCGGATTGCAG
AGAP001005-F	AGCGTCGACATGGCATCGAAAGGAAACAG
AGAP001005-R	AGCTCTAGAGGCTGCCCCGTCCCCG
AGAP007016-F	ACGGGATCCATGAAGTGGTCTACGTCGTTG
AGAP007016-R	AGCTCTAGAACTGTAGTAGCGAATCAAAC
AGAP011476-F	ACGGGATCCATGAAGTTAGTGGCGTCGGTAAC
AGAP011476-R	AGCTCTAGACGACTGCTTAAACAACGC
AGAP007197-F	AGCGTCGACATGGCTTGCTTGAAGTTGTTCAG
AGAP007197-R	AGCTCTAGAAGCAGCACGACCGGAAACG
AGAP001873-F	ACGGGATCCATGCTACGATTTGCGCTGCTG
AGAP001873-R	AGCTCTAGACGGCTGCACGAACTGAC
AGAP004632-F	ACGGGATCCATGAAGAGTTTCATTGCAGCAGC
AGAP004632-R	AGCTCTAGAATCTTTATTAATGATTGGTTTTAG
AGAP007182-F	AGCGTCGACATGAGCGCTCCATGGCGGAC
AGAP007182-R	AGCTCTAGACATGCCCTCCTCACACGC
AGAP007672-F	AGCGTCGACATGTTGAGCTTTCTAGCTTCATC
AGAP007672-R	AGCTCTAGACCGTTTGCAGTTATCGTAGAAC
AGAP009101-F	ACGGGATCCATGGTGATCTGGAGCAGCGTG
AGAP009101-R	AGCTCTAGAGAACCCTTTGCCGTACTC
AGAP010820-F	ACGGGATCCATGGATGGGTGGAAGCAGTG
AGAP010820-R	AGCTCTAGACAACGCGAACAAAGCCAGC
AGAP013327-F	ACGGGATCCATGTACACCGTCCCAGGTTTA
AGAP013327-R	AGCTCTAGAACGCCATCGCGTTAAATTC
AGAP004054-F	AGCGTCGACATGGGACGTGTAGCGATCG
AGAP004054-R	AGCTCTAGACTTTTCCTCGTTAAACAGTTC
AGAP006400-F	AGCGTCGACATGAACCGTTGGGGCGCTTG
AGAP006400-R	AGCTCTAGACACAAACAGCCGCACAC
AGAP008487-F	AAGACTAGTATGAAGTGTCAAGTGTCGGTG
AGAP008487-R	AGCTCTAGAATCGAAGAACGTCTCCGAC
AGAP007140-F	AGCGTCGACATGGTGCGGAGTTGGTGTTTC
AGAP007140-R	AGCTCTAGACGTTAGAACCGTTATCCTTC
AGAP005686-F	ACGGGATCCATGAGATCGTTTGTGCTTGCAG
AGAP005686-R	AGCTCTAGACCATGTGTTTGCATTGATC
AGAP005691-F	ACGGGATCCATGAAATCGTTTGTGATTTTAGTCG
AGAP005691-R	AGCTCTAGACGGCTGCGCAACAAAGTC
AGAP006144-F	AACGGGATCCATGACGATGGGTTGGCAGATG
AGAP006144-R	AGCTCTAGACCGATGACAGTAGAGCTTATTG
AGAP007262-F	ACGGGATCCATGAAGTGTGTAATTTCACTCACG
AGAP007262-R	AGCTCTAGACAGATCCGGGGTAAAGTC
AGAP001245-F	AGCGTCGACATGAAGGCAATCGTGGTGTTG
AGAP001245-R	AGCTCTAGACTCAGGAGTAACCCATCC
AGAP013377-F	AGCGTCGACATGAATCAGAAAATCCAGTGCCTG
AGAP013377-R	AGCTCTAGACTTCTCACTCTTTGGTGC
AGAP013155-F	AAGACTAGTATGGTGTTACATTTGGGAACG
AGAP013155-R	AGCTCTAGAGTTGGTAAAGTCAGAAAAGTAC
AGAP005093-F	ACGGGATCCATGAAGCAGCATGGGTTTCTC
AGAP005093-R	AAGCTGCAGTACTTCTTGTTGATGGTTAACGTCT
AGAP011434-F	AGCGTCGACATGAAGCTGCTTCTAGTGTG
AGAP011434-R	AGCTCTAGAATGATAGCCATAGTTTGCAC
AGAP011442-F	ACGGGATCCATGAAGTATTCTATTGTGTTGGCG
AGAP011442-R	AGCTCTAGACTGCACCGGCACATGCTTTTG
AGAP011908-F	AAGACTAGTATGCGCTGGCTGTGTGCG
AGAP011908-R	AGCTCTAGATTTCGCACAGTACGAAACTTC
AGAP011920-F	ACGGGATCCATGTTCCGTCTTAGCGTTCTGC
AGAP011920-R	AGCTCTAGAGACAGCGTTGGCATTGATC
AGAP008176-F	ACGGGATCCATGCAGTACACGGCAGTACTG
AGAP008176-R	AGCTCTAGACGCAAAGCATCGATCCCAG
AGAP000476-F	ACGGGATCCATGAAGCACTCCCGCCGCTAC
AGAP000476-R	AGCTCTAGAGCTCGCGGCGACCATCTCT
AGAP004900-F	ACGGGATCCATGATTTTGCCGCTAGTAGCTAC
AGAP004900-R	AGCTCTAGAAACACTATAACCACTAGCATG
AGAP013078-F	ACGGGATCCATGCTTTGGATGAAGTTAGAATTTC
AGAP013078-R	AGCTCTAGAATTACACACATACTTAGCTATTTC
AGAP011379-F	ACGGGATCCATGGCCGCTTTACGAGTGGC
AGAP011379-R	AGCTCTAGAGGCTCGAAGCATCTTTCCACCG
AGAP006972-F	ACGGGATCCATGTTTAAGTTCGTTGCCGTG
AGAP006972-R	AGCTCTAGATCCGTGATGGTGATGGTGG
AGAP001509-F	ACGGGATCCATGCAGTCGTTTGTGGTGTTTG
AGAP001509-R	AGCTCTAGAGTCGGGCTACGATCGACTG
AGAP005795-F	ACGGGATCCATGCGACCCCTCTTTTTTGCAAC
AGAP005795-R	AGCTCTAGAGCGATTGCTAAACATGATCG
AGAP002094-F	AAGACTAGTATGGCCCGGGCGGGAAGATG
AGAP002094-R	AGCTCTAGATACCTGCTCTACCTCCGCG
AGAP013451-F	ACGGGATCCATGCAAACTGTTGCACTTTCGG
AGAP013451-R	AGCTCTAGAAAAACCGATCCAAAATCCAAAG
AGAP001183-F	ACGGGATCCATGAGTTCAGCAATTCGTGCG
AGAP001183-R	AGCTCTAGACTTGAGGTTTAATGCAACC
AGAP008138-F	ACGGGATCCATGCTGCTAAAATCGGCACTAC
AGAP008138-R	AGCTCTAGAAACAGCCACCGGTCCGGTG
AGAP005899-F	ACGGGATCCATGTACAGCAGTAGCACCATG
AGAP005899-R	AGCTCTAGACATCTGGGCAGCGTACTG
AGAP006256-F	AAGACTAGTATGATGCACCCGAGGGTGAAAC
AGAP006256-R	AGCTCTAGACAGTGCACCGTAGATGGG
AGAP007077-F	AGCGTCGACATGGCCTTGCCACCCATAG
AGAP007077-R	AGCTCTAGACTCCTTTTTTATAGCACATTGC
AGAP007370-F	ACGGGATCCATGGTGAGCAGCGTGTGGTTG
AGAP007370-R	AGCTCTAGAATTGTAAGGATATTTTGCCATC
AGAP002974-F	AGCGTCGACATGGGGAGCGTGCTACTCAC
AGAP002974-R	AGCTCTAGATACATTCTCGCTGCCCATTTTG
AGAP003010-F	AAGACTAGTATGGTGACCGTTCCAATCC
AGAP003010-R	AGCTCTAGACTTACCCGTGTGTCCAAC
AGAP003499-F	ACGGGATCCATGGCTCACCGTGCTCGTG
AGAP003499-R	AGCTCTAGAATCCGAAGCTCTCTTTCTCTTG
AGAP004035-F	AGCGTCGACATGACAGTTTGGTGGAGCCG
AGAP004035-R	AGCTCTAGATTTGTACTGTTGCGCCCGTTG
AGAP004303-F	AAGACTAGTATGAAGTCATCCCAACAGAGG
AGAP004303-R	AGCTCTAGAGTTCAGTTCGTTGCTAACCTC
AGAP011371-F	ACGGGATCCATGAGCCGTCAAGCGGTGG
AGAP011371-R	AGCTCTAGAGGTATCGGACACATTCTTG
AGAP011378-F	ACGGGATCCATGACGACGCTCACGGGCAG
AGAP011378-R	AGCTCTAGATAGTTCCGTCACCGGGATG
AGAP007924-F	AAGACTAGTATTCAACCGGTGTTCCACTTTG
AGAP007924-R	AGCTCTAGAACAGCCCTGCGCCACGTTAC
AGAP008190-F	AAGACTAGTATGACGCTGTCCCGGGAGC
AGAP008190-R	AGCTCTAGAAACCGCCGTCTGGGGAATTC
AGAP000014-F	AGCGTCGACATGGTGTCGATGGTGCTAGTAG
AGAP000014-R	AGCTCTAGAAACGGTCACACGTGTTGC
AGAP000168-F	ACGGGATCCATGCGTCCGGAAGTGTTGCTC
AGAP000168-R	AGCTCTAGAGATGCGCGTGATCATGGAC
AGAP000307-F	ACGGGATCCATGACACACCTGGCGCTGGC
AGAP000307-R	AGCTCTAGAGGAGCGCCGGCCAAGG
AGAP000550-F	AAGACTAGTATGCGGTGGAAGTTACTTCTGC
AGAP000550-R	AGCTCTAGACACCTCCGTCGAGCGGC
AGAP003573-F	CGGAATTCGCCCAAAGCTTTAAAATGCGTATCCT
AGAP003573-R	GCTCTAGAGTTGGTAAGCATTTTCTTCAG
AGAP008463-F	CGGAATTCATGAAGGGATTCATCGCGATCG
AGAP008463-R	GCTCTAGACGCCACAATCGACTTCTGGTTG
AGAP001508-F	CGGAATTCATGAAGTCCTTCTCGTGTCTG
AGAP001508-R	GCTCTAGATCCTCCGAACGACTGGGCAC
AGAP011006-F	CGGAATTCGTAGCACAGATCACGATGAACG
AGAP011006-R	GCTCTAGAATCGTCAATTGGTACTCTTTTCAGC
AGAP006425-F	CGGAATTCTTAGCAAGATGAGACGAATCG
AGAP006425-R	GCTCTAGAATGATCTCCCGGAATCAACAC
AGAP001956-F	CGGAATTCACCACAACCATGTACAAGTTC
AGAP001956-R	GCTCTAGAACCGACGATCGCTGCATCGATTTC
AGAP002848-F	CGGAATTCGCAAGGATTGCAAGATGTTC
AGAP002848-R	GCTCTAGACAGCAGCGTCACGGT
AGAP003926-F	CGGGATCCATGCGTATAGTCATGTTGTG
AGAP003926-R	GCTCTAGATTGGTGCCCTTCCCGCTCGTAAATG
AGAP002851-F	CGGAATTCATGCAGCTCCTAGTGGCAGTGTTG
AGAP002851-R	GCTCTAGAGACTACTTTCGCTTCCAGCTG
AGAP004918-F	CGGGATCCATGTTTAAAACGTGTTTAGGGATTG
AGAP004918-R	CGGAATTCCAGCTCGCAGCCATTTGGGCCTTAT
AGAP001193-F	CGGAATTCGCTACAACTTTTAGAAATGAA
AGAP001193-R	GCTCTAGACGTGCGAAAAATTAGACCAAC
AGAP009102-F	ACGGGATCCATGGTGCTGCTAGTGAAGATC
AGAP009102-R	AGCTCTAGACTATATGCAGCATCGCTGATC
AGAP003781-F	ACGGGATCCATGGTTATTTTTGCTTATATT
AGAP003781-R	AGCTCTAGATTAGATACCACCAGCACCAC
AGAP012263-F	ACGGGATCCATGTCACGATACTCCACGATGA
AGAP012263-R	AGCTCTAGATTAGTGAAGTCGATGATCTTC
AGAP004809-F	ACGGGATCCATGGTGCGTTTGTTGTTACT
AGAP004809-R	AGCTCTAGATTATCCCATGAGCAGGTGAA
AGAP005416-F	ACGGGATCCATGCGTACGATAGCGCAACT
AGAP005416-R	AGCTCTAGACTACACGTAGGAACAGAAGC
AGAP001203-F	ACGGGATCCATGCTAAAGTTCGTCGCCAT
AGAP001203-R	AGCTCTAGACTAGACGTGGATGAGGAA
AGAP007031-F	ACGACTAGTATGGAAAACATGCTTCCCAAA
AGAP007031-R	AGCTCTAGATTACGCGAACGTCGGCACAG
Note: sequences in bold are restriction enzyme sites
